# Supplementary material for: In utero and early-life exposure to thirdhand smoke causes profound changes to the immune system
Source: Clin Sci (Lond). 2021 Apr 23;135(8):1053–63. doi: 10.1042/CS20201498 (PMC8086195; doi:10.1042/CS20201498)
Supplement: Supplementary Tables S1-S4 [file CS-2020-1498_supp.zip]

Archive with 4 entries (4 files):
- CS-2020-1498_suppST1.xlsx
- CS-2020-1498_suppST2.xlsx
- CS-2020-1498_suppST3.xlsx
- CS-2020-1498_suppST4.xlsx
