# Supplementary material for: In utero and early-life exposure to thirdhand smoke causes profound changes to the immune system
Source: Clin Sci (Lond). 2021 Apr 23;135(8):1053–63. doi: 10.1042/CS20201498 (PMC8086195; doi:10.1042/CS20201498)
Supplement: Supplementary Tables S1-S4 [file CS-2020-1498_supp.zip › CS-2020-1498_suppST1.xlsx]

## Sheet: Raw Data
Table S1. Plasma cytokine concentrations in THS and control treated mice.
Sample_ID	Treatment	Sex	SampleID_A	IL1a	IL1b	IL2	IL3	IL4	IL5	IL6	IL9	IL10	IL12p40	IL12p70	IL13	IL17A	Eotaxin	GCSF	GMCSF	IFNr	KC	MCP1	MIP1a	MIP1B	RANTES	TNFa	IL15	IL18	BasicFGF	LIF	MCSF	MIG	MIP2	PDGFBB	VEGF
2	Control	F	AG1	49.73	15.25	50.94	1.68	1.87	4.69	2.95	14.54	18.75	442.61	88.85	187.04	10.52	15824.5	67.62	47.68	27.28	99.77	679.64	6.28	48.47	959.66	51.15	3631.29	359.72	349.58	327.6	5686.31	592.16	31.37	9507.63	431.51
4	Control	F	AG2	58.34	2.16	55.82	0.71	1.79	12.09	2.63	7.23	25.31	393.43	58.5	97.46	16.94	62275.9	70.04	44.49	17.88	107.63	577.25	4.89	50.09	148.29	25.94	4487.78	224.73	240.79	168.72	5056.02	198.06	21.61	19926	254.57
6	Control	F	AG3	22.59	11.94	37.2	0.68	1.37	17.83	3.2	12.38	20.89	594.55	74.02	131.69	10.24	9055.23	110.09	45.31	27.11	64.16	781.12	3.56	27.78	1714.78	36.86	1957.44	321	215.02	252.49	4875.95	437.2	20.15	5223.77	679.37
8	Control	F	AG4	36.66	0.65	44.39	0.41	1.66	17.23	2.08	6.11	24.09	482.03	47.46	65.4	7.56	68639.8	74.01	41.93	18.9	178.13	740.14	6.09	60.03	123.18	23.88	3773.44	379.06	403.5	202.5	5261.5	314.86	30.96	18745.7	291.77
10	Control	F	AG5	96.68	1.8	25.34	0.62	1.29	7.5	1.09	5.22	19.36	336.56	51.36	29.72	6.82	25341.4	40.77	35.26	13.07	120.5	495.26	3.86	37.04	103.65	19.8	4816.08	329.87	375.88	192.8	5816.2	219.24	35.33	33722.8	412.7
12	Control	F	AG6	28.37	1.005	27.22	0.43	1.04	22.59	1.56	5.36	18.29	352.48	40.95	40.15	7.28	28510.6	80.83	29.59	15.66	120.9	593.71	3.59	43.72	91.14	21.83	4889.92	351.37	324.1	168.72	6536.39	233.75	38.36	44774.1	374.02
14	Control	F	AG7	31.12	0.65	31.06	0.2	1.29	0.44	1.33	5.96	16.14	319.18	46.16	45.05	5.52	53809.9	61.46	35.26	14.45	121.77	598.36	5.37	49.28	115.74	22.86	4382.96	492.23	657.58	186.14	6220.24	304.03	43.6	34884.6	364.88
16	Control	F	AG8	49.01	1.68	42.78	0.27	1.62	0.44	1.09	5.51	20.28	421.77	40.95	71.73	10.7	23757.5	37.47	34.2	14.11	73.09	435.52	3.8	40.1	134.11	22.86	4525.71	338.58	295.09	208.8	5300.24	315.84	22.51	18665.9	294.52
18	THS	F	VG1	277.09	1.005	30.2	0.05	0.67	0.44	0.93	4.02	7.13	250.54	55.26	5.2	5.33	1767.31	31.75	11.84	9.92	40.58	376.32	3.47	25.56	59.81	13.75	3009.68	428.01	449.52	153.82	4616.77	327.68	17.14	8890.24	218.41
20	THS	F	VG2	40.66	1.005	17.88	0.24	0.71	20.13	0.81	5.36	15.83	253.85	35.72	5.2	5.61	50827.6	37.03	29.59	13.42	100.61	555.64	3.74	35.25	89.79	19.8	4614.15	308.53	613.87	172.3	5783.84	219.24	30.55	37493	316.58
22	THS	F	VG3	9.28	0.92	41.85	0.1	1.2	0.44	2.45	5.66	16.29	264.41	31.79	67.53	8.58	36091.3	37.03	31.98	14.28	76.04	436.93	4.71	38.58	124.41	21.83	4807.07	352.42	323.5	168.72	5486.59	218.28	20.1	31934.5	264.73
24	THS	F	VG4	34.18	1.005	26.61	0.24	1.2	2.3	1.79	4.77	15.68	244.84	35.72	24.07	8.3	37895.2	41.88	30.81	13.07	96.85	599.51	3.68	41.39	126.86	18.78	4715.16	292.15	305.74	172.3	5761.84	193.27	30.84	43920.4	318.15
26	THS	F	VG5	11.35	1.005	21.99	0.15	0.87	0.44	1.21	4.77	19.21	259.88	31.79	11.09	6.17	40367.2	44.52	38.26	11.15	102.54	654.71	3.07	37.48	78.08	16.76	4140.38	315.37	519.19	179.31	5827.98	192.31	29.64	29461.3	486.17
28	THS	F	VG6	39.06	1.005	27.22	0.1	0.71	0.44	1.01	4.62	14.75	276.85	37.03	24.07	5.61	37438.6	45.18	29.59	12.72	69.89	540.95	4.53	39.23	104.3	21.83	3973.46	299.24	465.37	179.31	5844.93	309.94	22.68	25387.4	295.31
30	THS	F	VG7	14.26	2.04	53.01	0.1	0.67	0.44	2.52	7.31	10.42	279.28	37.03	73.8	10.05	22213.8	29.99	31.98	18.39	47.93	303.46	10.38	37.26	118.86	31.12	3202.95	855.31	642.01	182.75	5239.72	503.71	21.57	11388.9	265.51
32	THS	F	VG8	106.69	1.005	16.65	0.15	1.04	0.44	0.51	3.87	14.45	299.77	35.72	2.16	5.98	20768.5	33.95	20.84	11.68	76.4	339.47	3.43	35.93	70.95	15.75	3698.75	266.33	456.71	157.64	4999.46	176.05	25.38	19736.4	313.03
1	Control	M	AB1	19.48	18.79	48.6	2.68	2.55	20.69	4.13	16.48	31.06	578.26	96.57	249.11	9.69	25178.3	119.34	49.2	28.44	88.53	993.18	8.44	53.27	952.59	52.21	1966.94	343.95	321.08	312.34	3801.88	507.76	24.54	3374.93	311.45
3	Control	M	AB2	115.25	2.5	18.27	0.8	1.7	9.91	1.6	7.61	20.28	361.57	46.81	26.94	6.17	79704.8	60.36	26.99	17.88	120.7	720.67	4.16	47.86	143.61	22.86	3369.88	263.78	296.35	175.83	4866.08	201.91	36.99	15253.1	220.35
5	Control	M	AB3	12.41	12.65	35.4	0.64	1.16	14.11	2.45	12.16	21.04	503.2	74.67	91.73	9.59	7475.68	90.29	44.49	24.62	67.64	600.67	4.1	30.65	1372.27	43.18	1814.49	315.37	189.21	246.97	3666.67	457.3	19.28	4551.24	370.05
7	Control	M	AB4	42.87	1.44	41.61	0.48	1.96	16.02	1.48	6.26	26.37	667.64	50.06	83.91	11.9	48130.3	73.13	43.65	18.9	150.49	497.86	3.8	54.25	154.09	26.97	3808.03	231.78	209.09	175.83	5676.52	169.39	26.39	14711.3	338.71
9	Control	M	AB5	33.25	1.44	25.98	0.52	1.45	4.69	1.25	6.26	19.97	406.46	53.31	35.06	6.17	55872.7	42.32	41.93	16.17	109.68	510.77	5.16	43.09	99.75	20.81	4301.56	308.53	333.1	184.45	6324.29	297.16	37.11	25149.6	473.68
11	Control	M	AB6	12.06	1.005	37.71	0.38	0.79	0.44	1.4	4.32	14.6	383.3	17.26	49.78	5.98	21216.5	43.2	8.17	10.63	80.56	332.81	4.31	30.18	118.24	16.25	4608.74	441.71	279.74	175.83	5784.66	234.72	24.33	23563.9	298.46
13	Control	M	AB7	14.54	0.92	50.31	0.38	1.41	0.44	1.33	5.74	17.52	420.49	45.51	87.85	8.58	28789.5	41.66	34.2	14.97	78.6	415.41	5.19	46.01	134.11	21.83	5120.21	404.51	351.91	182.75	6243.42	262.91	24.75	29313	349
15	Control	M	AB8	28.01	1.68	25.98	0.38	1.49	9.91	1.17	6.41	19.67	490.16	44.21	40.15	9.87	39413	39.01	40.14	14.97	79.83	449.53	6.94	46.63	97.78	22.86	4525.71	463.06	339.62	202.5	5856.12	373.26	22.38	24438.7	439.53
17	THS	M	VB1	525.61	1.005	5.82	0.245	0.225	0.44	0.285	0.95	1.59	118.17	52.01	5.2	0.33	589.91	15.45		2.65	15.9	184.74	2.52		0.44	7.35	2754.49	271.38	250.46	100.89	2952.74	132.51	6.21	7303.04	105.19
19	THS	M	VB2	41.29	0.92	30.2	0.34	1.2	24.94	1.33	7.01	19.06	439.71	45.51	45.05	9.69	71632.1	48.48	48.45	16.51	105.85	720.67	6.06	52.48	109.43	22.86	4569.04	343.95	738.32	179.31	5862.75	270.72	32.07	35441.9	400.72
21	THS	M	VB3	77.47	0.92	34.35	0.24	1.66	0.44	0.68	6.04	18.14	387.41	45.51	11.09	8.11	37034.5	42.32	29.59	15.31	94.04	532.26	7.03	42.88	113.23	21.83	4381.15	395.83	653.28	168.72	5889.73	240.54	24.96	31466.1	380.39
23	THS	M	VB4	74.76	0.35	19.05	0.31	1.33	2.3	0.93	5.07	17.98	391.53	35.72	5.2	5.61	26353.1	55.08	30.81	14.97	114.91	643.69	3.95	45.81	108.15	19.8	4621.37	276.36	421.77	166.91	6037.05	191.35	32.15	40173.6	403.52
25	THS	M	VB5	33.84	0.65	22.68	0.27	1.2	0.44	0.51	4.69	17.52	275.63	37.03	29.72	8.21	20442.6	32.63	29.59	13.07	85.96	553.21	2.95	40.96	99.1	15.75	4397.42	278.83	290.02	187.82	5417.09	165.58	30.01	36259.7	341.08
27	THS	M	VB6	43.65	0.65	21.63	0.1	0.39	0.44	1.13	4.54	13.36	387.1	34.41	14.65	3.93	46079.6	31.53	25.59	13.76	97.27	510.77	6.28	41.6	106.23	14.75	4133.13	402.59	522.08	192.8	6097.27	449.25	29.18	22283.1	344.25
29	THS	M	VB7	35.43	1.31	22.33	0.22	0.67	0.44	1.21	4.77	15.52	422.73	35.72	24.07	7.65	32102.6	37.03	34.2	13.59	92.64	460.54	3.83	37.04	123.18	18.78	4626.78	324.35	255.9	175.83	5745.22	309.94	25.38	35091.8	296.49
31	THS	M	VB8	36.54	1.18	20.55	0.2	0.55	0.44	0.6	4.47	14.14	416.66	33.1	2.16	6.17	28911.2	27.35	33.11	10.63	62.33	298.1	2.95	32.52	116.37	16.76	4509.45	286.15	310.07	181.04	5280.56	249.28	19.76	31498.8	398.33

## Sheet: Analysis
Hypothesis Test Summary										Hypothesis Test Summary										Hypothesis Test Summary
All Mice	Null Hypothesis	Mean Control	Mean THS	Ratio (THS/Control)	Test	Sig.	Decision	FDR		Female	Null Hypothesis	Mean Control	Mean THS	Ratio (THS/Control)	Test	Sig.	Decision	FDR		Male	Null Hypothesis	Mean Control	Mean THS	Ratio (THS/Control)	Test	Sig.	Decision	FDR
1	The distribution of IL-1a is the same across categories of Treatment.	40.6481	87.5725	2.1544	Independent-Samples Mann-Whitney U Test	0.3411	Retain the null hypothesis.	0.404267		1	The distribution of IL-1a is the same across categories of Treatment.	46.5625	66.5713	1.42972	Independent-Samples Mann-Whitney U Test	0.6451	Retain the null hypothesis.	0.737257		1	The distribution of IL-1a is the same across categories of Treatment.	34.7338	108.574	1.42972	Independent-Samples Mann-Whitney U Test	0.0281	Reject the null hypothesis.	0.0817454
2	The distribution of IL1b is the same across categories of Treatment.	4.7225	0.998437	0.211421	Independent-Samples Mann-Whitney U Test	0.0071	Reject the null hypothesis.	0.0151467		2	The distribution of IL1b is the same across categories of Treatment.	4.39187	1.12375	0.25587	Independent-Samples Mann-Whitney U Test	0.3281	Retain the null hypothesis.	0.403815		2	The distribution of IL1b is the same across categories of Treatment.	5.05312	0.873125	0.25587	Independent-Samples Mann-Whitney U Test	0.0051	Reject the null hypothesis.	0.0408
3	The distribution of IL-2 is the same across categories of Treatment.	37.4131	25.7513	0.688295	Independent-Samples Mann-Whitney U Test	0.0051	Reject the null hypothesis.	0.0116571		3	The distribution of IL-2 is the same across categories of Treatment.	39.3438	29.4262	0.747927	Independent-Samples Mann-Whitney U Test	0.0831	Retain the null hypothesis.	0.147733		3	The distribution of IL-2 is the same across categories of Treatment.	35.4825	22.0762	0.747927	Independent-Samples Mann-Whitney U Test	0.0281	Reject the null hypothesis.	0.0817454
4	The distribution of IL-3 is the same across categories of Treatment.	0.70375	0.190938	0.271314	Independent-Samples Mann-Whitney U Test	0.0001	Reject the null hypothesis.	0.000533333		4	The distribution of IL-3 is the same across categories of Treatment.	0.625	0.14125	0.226	Independent-Samples Mann-Whitney U Test	0.0011	Reject the null hypothesis.	0.0117333		4	The distribution of IL-3 is the same across categories of Treatment.	0.7825	0.240625	0.226	Independent-Samples Mann-Whitney U Test	0.0001	Reject the null hypothesis.	0.0032
5	The distribution of IL-4 is the same across categories of Treatment.	1.5275	0.893437	0.584902	Independent-Samples Mann-Whitney U Test	0.0001	Reject the null hypothesis.	0.000533333		5	The distribution of IL-4 is the same across categories of Treatment.	1.49125	0.88375	0.592624	Independent-Samples Mann-Whitney U Test	0.0011	Reject the null hypothesis.	0.0117333		5	The distribution of IL-4 is the same across categories of Treatment.	1.56375	0.903125	0.592624	Independent-Samples Mann-Whitney U Test	0.0281	Reject the null hypothesis.	0.0817454
6	The distribution of IL-5 is the same across categories of Treatment.	9.93875	3.43437	0.345554	Independent-Samples Mann-Whitney U Test	0.0121	Reject the null hypothesis.	0.0227765		6	The distribution of IL-5 is the same across categories of Treatment.	10.3513	3.13375	0.302741	Independent-Samples Mann-Whitney U Test	0.0831	Retain the null hypothesis.	0.147733		6	The distribution of IL-5 is the same across categories of Treatment.	9.52625	3.735	0.302741	Independent-Samples Mann-Whitney U Test	0.1051	Retain the null hypothesis.	0.197835
7	The distribution of IL-6 is the same across categories of Treatment.	1.92125	1.11906	0.582466	Independent-Samples Mann-Whitney U Test	0.0011	Reject the null hypothesis.	0.0032		7	The distribution of IL-6 is the same across categories of Treatment.	1.99125	1.40375	0.704959	Independent-Samples Mann-Whitney U Test	0.1051	Retain the null hypothesis.	0.152873		7	The distribution of IL-6 is the same across categories of Treatment.	1.85125	0.834375	0.704959	Independent-Samples Mann-Whitney U Test	0.0011	Reject the null hypothesis.	0.0176
8	The distribution of IL-9 is the same across categories of Treatment.	7.97187	4.87	0.610898	Independent-Samples Mann-Whitney U Test	0.0011	Reject the null hypothesis.	0.0032		8	The distribution of IL-9 is the same across categories of Treatment.	7.78875	5.0475	0.64805	Independent-Samples Mann-Whitney U Test	0.0211	Reject the null hypothesis.	0.0613818		8	The distribution of IL-9 is the same across categories of Treatment.	8.155	4.6925	0.64805	Independent-Samples Mann-Whitney U Test	0.0381	Reject the null hypothesis.	0.0937846
9	The distribution of IL-10 is the same across categories of Treatment.	20.8512	14.4419	0.692614	Independent-Samples Mann-Whitney U Test	0.0001	Reject the null hypothesis.	0.000533333		9	The distribution of IL-10 is the same across categories of Treatment.	20.3887	14.22	0.697443	Independent-Samples Mann-Whitney U Test	0.0021	Reject the null hypothesis.	0.0168		9	The distribution of IL-10 is the same across categories of Treatment.	21.3137	14.6637	0.697443	Independent-Samples Mann-Whitney U Test	0.0101	Reject the null hypothesis.	0.06464
10	The distribution of IL12p40 is the same across categories of Treatment.	447.106	310.522	0.694517	Independent-Samples Mann-Whitney U Test	0.0011	Reject the null hypothesis.	0.0032		10	The distribution of IL12p40 is the same across categories of Treatment.	417.826	266.178	0.637053	Independent-Samples Mann-Whitney U Test	0.0001	Reject the null hypothesis.	0.0032		10	The distribution of IL12p40 is the same across categories of Treatment.	476.385	354.868	0.637053	Independent-Samples Mann-Whitney U Test	0.1301	Retain the null hypothesis.	0.219116
11	The distribution of IL-12p70 is the same across categories of Treatment.	54.7906	38.6919	0.706177	Independent-Samples Mann-Whitney U Test	0.0011	Reject the null hypothesis.	0.0032		11	The distribution of IL-12p70 is the same across categories of Treatment.	56.0312	37.5075	0.669403	Independent-Samples Mann-Whitney U Test	0.0031	Reject the null hypothesis.	0.01984		11	The distribution of IL-12p70 is the same across categories of Treatment.	53.55	39.8762	0.669403	Independent-Samples Mann-Whitney U Test	0.0831	Retain the null hypothesis.	0.17728
12	The distribution of IL-13 is the same across categories of Treatment.	83.2981	21.8912	0.262806	Independent-Samples Mann-Whitney U Test	0.0001	Reject the null hypothesis.	0.000533333		12	The distribution of IL-13 is the same across categories of Treatment.	83.53	26.64	0.318927	Independent-Samples Mann-Whitney U Test	0.0151	Reject the null hypothesis.	0.04832		12	The distribution of IL-13 is the same across categories of Treatment.	83.0662	17.1425	0.318927	Independent-Samples Mann-Whitney U Test	0.0021	Reject the null hypothesis.	0.0224
13	The distribution of IL-17A is the same across categories of Treatment.	8.97063	6.58312	0.733854	Independent-Samples Mann-Whitney U Test	0.0191	Reject the null hypothesis.	0.0339556		13	The distribution of IL-17A is the same across categories of Treatment.	9.4475	6.95375	0.736041	Independent-Samples Mann-Whitney U Test	0.1051	Retain the null hypothesis.	0.152873		13	The distribution of IL-17A is the same across categories of Treatment.	8.49375	6.2125	0.736041	Independent-Samples Mann-Whitney U Test	0.1051	Retain the null hypothesis.	0.197835
14	The distribution of Eotaxin is the same across categories of Treatment.	37062.2	31907.2	0.860909	Independent-Samples Mann-Whitney U Test	0.6961	Retain the null hypothesis.	0.718555		14	The distribution of Eotaxin is the same across categories of Treatment.	35901.9	30921.2	0.86127	Independent-Samples Mann-Whitney U Test	0.7981	Retain the null hypothesis.	0.7981		14	The distribution of Eotaxin is the same across categories of Treatment.	38222.6	32893.2	0.86127	Independent-Samples Mann-Whitney U Test	0.7211	Retain the null hypothesis.	0.854637
15	The distribution of G-CSF is the same across categories of Treatment.	65.725	36.95	0.562191	Independent-Samples Mann-Whitney U Test	0.0001	Reject the null hypothesis.	0.000533333		15	The distribution of G-CSF is the same across categories of Treatment.	67.7863	37.6662	0.555662	Independent-Samples Mann-Whitney U Test	0.0051	Reject the null hypothesis.	0.0272		15	The distribution of G-CSF is the same across categories of Treatment.	63.6638	36.2337	0.555662	Independent-Samples Mann-Whitney U Test	0.0211	Reject the null hypothesis.	0.0817454
16	The distribution of GM-CSF is the same across categories of Treatment.	37.6556	30.4153	0.807724	Independent-Samples Mann-Whitney U Test	0.0081	Reject the null hypothesis.	0.0162		16	The distribution of GM-CSF is the same across categories of Treatment.	39.215	28.1112	0.716849	Independent-Samples Mann-Whitney U Test	0.0101	Reject the null hypothesis.	0.0404		16	The distribution of GM-CSF is the same across categories of Treatment.	36.0962	33.0486	0.716849	Independent-Samples Mann-Whitney U Test	0.2811	Retain the null hypothesis.	0.408873
17	The distribution of IFN-r is the same across categories of Treatment.	18.44	12.82	0.695228	Independent-Samples Mann-Whitney U Test	0.0011	Reject the null hypothesis.	0.0032		17	The distribution of IFN-r is the same across categories of Treatment.	18.5575	13.0788	0.704769	Independent-Samples Mann-Whitney U Test	0.0101	Reject the null hypothesis.	0.0404		17	The distribution of IFN-r is the same across categories of Treatment.	18.3225	12.5612	0.704769	Independent-Samples Mann-Whitney U Test	0.0381	Reject the null hypothesis.	0.0937846
18	The distribution of KC is the same across categories of Treatment.	103.874	79.9838	0.770009	Independent-Samples Mann-Whitney U Test	0.0511	Retain the null hypothesis.	0.0743273		18	The distribution of KC is the same across categories of Treatment.	110.744	76.355	0.689475	Independent-Samples Mann-Whitney U Test	0.0501	Reject the null hypothesis.	0.10688		18	The distribution of KC is the same across categories of Treatment.	97.0037	83.6125	0.689475	Independent-Samples Mann-Whitney U Test	0.8781	Retain the null hypothesis.	0.906426
19	The distribution of MCP-1 is the same across categories of Treatment.	588.869	481.936	0.818409	Independent-Samples Mann-Whitney U Test	0.1381	Retain the null hypothesis.	0.176768		19	The distribution of MCP-1 is the same across categories of Treatment.	612.625	475.874	0.776778	Independent-Samples Mann-Whitney U Test	0.0831	Retain the null hypothesis.	0.147733		19	The distribution of MCP-1 is the same across categories of Treatment.	565.113	487.998	0.776778	Independent-Samples Mann-Whitney U Test	0.8781	Retain the null hypothesis.	0.906426
20	The distribution of MIP-1a is the same across categories of Treatment.	4.97125	4.53625	0.912497	Independent-Samples Mann-Whitney U Test	0.1101	Retain the null hypothesis.	0.1468		20	The distribution of MIP-1a is the same across categories of Treatment.	4.68	4.62625	0.988515	Independent-Samples Mann-Whitney U Test	0.2341	Retain the null hypothesis.	0.312133		20	The distribution of MIP-1a is the same across categories of Treatment.	5.2625	4.44625	0.988515	Independent-Samples Mann-Whitney U Test	0.2791	Retain the null hypothesis.	0.408873
21	The distribution of MIP-1B is the same across categories of Treatment.	44.2781	38.9313	0.879245	Independent-Samples Mann-Whitney U Test	0.0411	Reject the null hypothesis.	0.06576		21	The distribution of MIP-1B is the same across categories of Treatment.	44.5637	36.335	0.815349	Independent-Samples Mann-Whitney U Test	0.0501	Reject the null hypothesis.	0.10688		21	The distribution of MIP-1B is the same across categories of Treatment.	43.9925	41.8986	0.815349	Independent-Samples Mann-Whitney U Test	0.3361	Retain the null hypothesis.	0.448133
22	The distribution of RANTES is the same across categories of Treatment.	403.937	96.8244	0.239702	Independent-Samples Mann-Whitney U Test	0.0041	Reject the null hypothesis.	0.0100923		22	The distribution of RANTES is the same across categories of Treatment.	423.819	96.6325	0.228004	Independent-Samples Mann-Whitney U Test	0.0501	Reject the null hypothesis.	0.10688		22	The distribution of RANTES is the same across categories of Treatment.	384.055	97.0162	0.228004	Independent-Samples Mann-Whitney U Test	0.0651	Retain the null hypothesis.	0.1488
23	The distribution of TNF-a is the same across categories of Treatment.	28.2594	18.5938	0.657967	Independent-Samples Mann-Whitney U Test	0.0001	Reject the null hypothesis.	0.000533333		23	The distribution of TNF-a is the same across categories of Treatment.	28.1475	19.9525	0.708855	Independent-Samples Mann-Whitney U Test	0.0151	Reject the null hypothesis.	0.04832		23	The distribution of TNF-a is the same across categories of Treatment.	28.3713	17.235	0.708855	Independent-Samples Mann-Whitney U Test	0.0151	Reject the null hypothesis.	0.0805333
24	The distribution of IL-15 is the same across categories of Treatment.	3873.76	4134.65	1.06735	Independent-Samples Mann-Whitney U Test	0.6961	Retain the null hypothesis.	0.718555		24	The distribution of IL-15 is the same across categories of Treatment.	4058.08	4020.2	0.990666	Independent-Samples Mann-Whitney U Test	0.7211	Retain the null hypothesis.	0.769173		24	The distribution of IL-15 is the same across categories of Treatment.	3689.45	4249.1	0.990666	Independent-Samples Mann-Whitney U Test	0.3821	Retain the null hypothesis.	0.489088
25	The distribution of IL-18 is the same across categories of Treatment.	348.078	356.05	1.0229	Independent-Samples Mann-Whitney U Test	0.4231	Retain the null hypothesis.	0.466869		25	The distribution of IL-18 is the same across categories of Treatment.	349.57	389.67	1.11471	Independent-Samples Mann-Whitney U Test	0.5051	Retain the null hypothesis.	0.598637		25	The distribution of IL-18 is the same across categories of Treatment.	346.586	322.43	1.11471	Independent-Samples Mann-Whitney U Test	0.5741	Retain the null hypothesis.	0.706585
26	The distribution of Basic FGF is the same across categories of Treatment.	323.853	451.113	1.39296	Independent-Samples Mann-Whitney U Test	0.0291	Reject the null hypothesis.	0.0490105		26	The distribution of Basic FGF is the same across categories of Treatment.	357.692	471.989	1.31954	Independent-Samples Mann-Whitney U Test	0.1051	Retain the null hypothesis.	0.152873		26	The distribution of Basic FGF is the same across categories of Treatment.	290.013	430.238	1.31954	Independent-Samples Mann-Whitney U Test	0.2791	Retain the null hypothesis.	0.408873
27	The distribution of LIF is the same across categories of Treatment.	210.267	169.967	0.808339	Independent-Samples Mann-Whitney U Test	0.0031	Reject the null hypothesis.	0.00826667		27	The distribution of LIF is the same across categories of Treatment.	213.471	170.769	0.799961	Independent-Samples Mann-Whitney U Test	0.0281	Reject the null hypothesis.	0.0749333		27	The distribution of LIF is the same across categories of Treatment.	207.062	169.165	0.799961	Independent-Samples Mann-Whitney U Test	0.1301	Retain the null hypothesis.	0.219116
28	The distribution of M-CSF is the same across categories of Treatment.	5435.78	5427.72	0.998517	Independent-Samples Mann-Whitney U Test	1.0001	Retain the null hypothesis.	1		28	The distribution of M-CSF is the same across categories of Treatment.	5594.11	5445.14	0.973371	Independent-Samples Mann-Whitney U Test	0.7981	Retain the null hypothesis.	0.7981		28	The distribution of M-CSF is the same across categories of Treatment.	5277.46	5410.3	0.973371	Independent-Samples Mann-Whitney U Test	0.8781	Retain the null hypothesis.	0.906426
29	The distribution of MIG is the same across categories of Treatment.	319.972	259.353	0.81055	Independent-Samples Mann-Whitney U Test	0.1101	Retain the null hypothesis.	0.1468		29	The distribution of MIG is the same across categories of Treatment.	326.892	267.56	0.818495	Independent-Samples Mann-Whitney U Test	0.1951	Retain the null hypothesis.	0.271443		29	The distribution of MIG is the same across categories of Treatment.	313.051	251.146	0.818495	Independent-Samples Mann-Whitney U Test	0.3281	Retain the null hypothesis.	0.448133
30	The distribution of MIP-2 is the same across categories of Treatment.	28.7287	24.8513	0.865031	Independent-Samples Mann-Whitney U Test	0.3051	Retain the null hypothesis.	0.375508		30	The distribution of MIP-2 is the same across categories of Treatment.	30.4862	24.7375	0.811431	Independent-Samples Mann-Whitney U Test	0.1051	Retain the null hypothesis.	0.152873		30	The distribution of MIP-2 is the same across categories of Treatment.	26.9713	24.965	0.811431	Independent-Samples Mann-Whitney U Test	0.7981	Retain the null hypothesis.	0.906426
31	The distribution of PDGF-BB is the same across categories of Treatment.	20362.9	27983.1	1.37422	Independent-Samples Mann-Whitney U Test	0.0471	Reject the null hypothesis.	0.0717714		31	The distribution of PDGF-BB is the same across categories of Treatment.	23181.3	26026.5	1.12274	Independent-Samples Mann-Whitney U Test	0.7211	Retain the null hypothesis.	0.769173		31	The distribution of PDGF-BB is the same across categories of Treatment.	17544.5	29939.7	1.12274	Independent-Samples Mann-Whitney U Test	0.0211	Reject the null hypothesis.	0.0817454
32	The distribution of VEGF is the same across categories of Treatment.	369.036	321.741	0.871843	Independent-Samples Mann-Whitney U Test	0.3611	Retain the null hypothesis.	0.412686		32	The distribution of VEGF is the same across categories of Treatment.	387.918	309.736	0.798459	Independent-Samples Mann-Whitney U Test	0.2791	Retain the null hypothesis.	0.357248		32	The distribution of VEGF is the same across categories of Treatment.	350.154	333.746	0.798459	Independent-Samples Mann-Whitney U Test	1.0001	Retain the null hypothesis.	1
Asymptotic significances are displayed. The significance level is .05.										Asymptotic significances are displayed. The significance level is .05.										Asymptotic significances are displayed. The significance level is .05.
1Exact significance is displayed for this test.										1Exact significance is displayed for this test.										1Exact significance is displayed for this test.
