# Supplementary material for: In utero and early-life exposure to thirdhand smoke causes profound changes to the immune system
Source: Clin Sci (Lond). 2021 Apr 23;135(8):1053–63. doi: 10.1042/CS20201498 (PMC8086195; doi:10.1042/CS20201498)
Supplement: Supplementary Tables S1-S4 [file CS-2020-1498_supp.zip › CS-2020-1498_suppST2.xlsx]

## Sheet: Raw_Data_15parameters
Table S2. Hematologic parameters in THS and control treated mice.
Sample_ID	Dam's cage#	Sex	TreatmentGroup	BM_Boflive	BM_Toflive	BM_Myeloidoflive	Sp_Boflive	Sp_Toflive	Sp_Myeloidoflive	PB_Boflive	PB_Toflive	PB_Myeloidoflive	@3wbodyweightg	w5_WBC	w5_NE	w5_RBC	w5_HGB	w5_MCV
2	3259008	F	THS	22.1	0.73	60.6	34.8	59	5.03	12	59.7	13.3	11.5	7.46	1.68	10.93	16.1	55.2
4	3259009	F	THS	19.3	0.84	47	35.8	49.9	5.58	12.7	68	16.7	15.2	7.62	1.57	7.83	11.9	56.8
6	3259010	F	THS	12.4	1.01	52.6	35.5	55.8	4.02	26.5	53.1	13.1	14.1	8.54	1.2	8.52	13.1	55.7
8	3259031	F	THS	26.7	0.84	53	44.1	46.8	6.66	9.51	70	16.8	14.3	5.88	1.24	9.1	13.6	55.7
10	3266091	F	Control	13.6	0.7	59.3	36.3	48.1	7.91	13.5	61.1	21.7	11.6	9.24	1.95	8.96	11.7	55.4
14	3266110	F	Control	23	0.78	50.5	36.8	52	5.52	13.5	69.1	16.6	14.7	11.24	1.65	8.46	11.7	55.3
16	3266117	F	THS	11.7	0.74	64.3	35.6	57.2	6.64	18.6	62.3	19	13.2	8.48	1.55	8.63	11.5	55.9
18	3266122	F	Control	21.9	0.91	52.7	24.9	66.7	6.16	17.2	60.3	14.6	14.8	8	1.19	8.66	13.1	55
20	3266124	F	THS	8.72	0.82	60.1	50.2	38.5	3.89	8.79	74.2	12.2	14.4	5.28	0.75	8.46	12.3	55.3
22	3266129	F	THS	17.8	1.42	59.9	13.7	76.1	6.62	13.4	73.9	10.3	14.9	7.16	1.03	8.55	11.9	54.6
24	3266132	F	THS	19.2	1.1	60.6	15.3	75.1	8.47	15.1	75.2	6.01	13.8	4.8	0.56	5.88	8.4	54
26	3259032	F	THS	17	1.37	63.6	11	79.4	8.26	10.9	76	8.69	12.1	5.96	0.74	9.15	13.2	55.3
36	3318281	F	THS	24.2	1.78	54.3	38.2	54.7	5.33	11.1	75.6	12.8	12.1	5.52	0.77	8.8	11.6	55.6
38	3318289	F	Control	20.3	1.27	60.4	41.1	48	4.92	14.8	67.6	15.6	12.4	6.68	1.21	8.51	12.3	53.3
42	3318301	F	Control	23.8	1.03	50.6	41.2	52.3	3.25	17.4	68.9	9.04	14	5.78	0.95	8.19	12	55.3
46	3347715	F	Control	21.4	0.53	58.5	52.6	34.9	8.03	12.2	60.1	24.8	14.7	9.48	1.69	9.4	13.6	56.2
52	3347720	F	Control	28.5	0.72	47.1	42.7	44.6	5.68	11.5	67.1	17.2	11.6	7.02	1.44	9.47	13.6	56.8
54	3347717	F	Control	24.1	0.68	56.4	58.9	32.4	4.28	16.8	55.3	25.7	14.8	7.82	1.5	8.69	11.9	56.3
62	3347741	F	Control	17.4	0.86	52	56.3	25.7	7.12	25.6			13	5.18	1.02	8.12	11.4	55.9	Note regarding missing data: all columns of data were checked for outliers (>4SD from mean, all data included). For reasons we could not identify, the peripheral blood T cell and myeloid percentages in this mouse were outliers and were excluded.
1	3259008	M	THS	20.7	0.55	61	32.1	58.6	5.26	16.1	69.3	11.3	13.6	9.08	2.01	10.82	16.1	59.4
3	3259009	M	THS	14.9	0.52	58.2	37.6	52.4	4.6	11.5	71	14.1	15.7	8.94	1.59	8.67	13.3	56.9
5	3259010	M	THS	11.7	0.79	64.8	37.8	53.1	4.69	23.9	52.7	19.3	15.3	8.66	1.8	8.58	13.3	54.7
7	3259031	M	THS	22	0.68	57.6	41.1	49.8	6.73	13.7	65.2	18.6	14.9	7.66	1.57	8.54	12.6	52.5
9	3266091	M	Control	17.5	0.79	60.4	53.2	30.6	5.79	17.6	57.9	20.2	11.6	8.02	1.3	8.31	10.9	54.9
11	3266109	M	Control	18.6	0.69	48.5	38	48.2	4.77	20.5	54.7	21.8	16.4	12.06	2.6	8.8	12.7	55.5
13	3266110	M	Control	21.9	0.68	54.6	41.2	51.6	5.96	17.8	55.8	24.4	15.2	8.38	1.35	8.75	11.9	52.6
15	3266117	M	THS	13.3	0.57	67.7	40.1	48.2	5.98	14.6	54	26.4	13.2			8.4	11.8	54.1	Note regarding missing data: all columns of data were checked for outliers (>4SD from mean, all data included). For reasons we could not identify, the peripheral blood WBC and neutrophil counts in this mouse were outliers and were excluded.
17	3266122	M	Control	19.7	0.79	62.2	37.8	53.4	5.66	15.1	59.2	18.5	15.5	7.6	1.26	9.24	13.1	53.5
19	3266124	M	THS	15.5	0.6	55.3	46.4	37.9	7.71	21.3	56.4	19.4	15.3	8.38	1.39	8.27	12.3	54.3
21	3266129	M	THS	10.3	1.55	67.5	9.26	84.1	4.36	20.7	66.2	11.6	15.1	11.9	1.92	8.78	12.4	53.5
23	3266132	M	THS	10.7	0.97	71	16.8	74.3	7.53	16.7	67.6	13	14.4	8.52	1.2	8.65	11.2	54.3
25	3259032	M	THS	11.4	0.61	74	14.3	75.7	8.64	14.9	69.8	6.69	13.6	7.08	1.18	8.41	11.8	54.6
35	3318281	M	THS	13.4	1.09	65	36.6	49.4	5	17	65.4	10.4	12.1	6.26	0.93	8.96	12.5	54.4
37	3318289	M	Control	19.4	0.89	56	42.4	47.6	4.77	13.9	65.6	17.4	12.7	8.18	1.69	8.68	12.4	51.4
41	3318301	M	Control	21.4	0.9	59.1	46.9	45.5	5.08	16.5	61	19.8	14.5	7.1	1.4	9.27	13.5	54.4
45	3347715	M	Control	24.2	0.41	56.3	51.9	37.3	6.33	10.7	62.2	24.2	15	6.32	1.33	9.39	12.5	56.6
51	3347720	M	Control	20.1	0.6	54.3	41.2	45.1	6.87	6.82	67.5	23	12.5	4.68	1.46	9.28	12.2	55.6
53	3347717	M	Control	26	0.56	49.3	57.4	34.8	6.53	16.9	65.2	14.4	13.7	8.26	1.63	10.16	13.8	56.4
61	3347741	M	Control	16.4	1.31	52.6	49.2	34.8	10.1	16.2	50.2	26.8	14.2	7.52	2.13	9.88	13.8	56.2

## Sheet: Analysis_15parameters
Hypothesis Test Summary										Hypothesis Test Summary										Hypothesis Test Summary
All Mice	Null Hypothesis	Mean Control	Mean THS	Ratio (THS/Control)	Test	Sig.	Decision	FDR		FEMALE	Null Hypothesis	Mean Control	Mean THS	Ratio (THS/Control)	Test	Sig.	Decision	FDR		MALE	Null Hypothesis	Mean Control	Mean THS	Ratio (THS/Control)	Test	Sig.	Decision	FDR
1	The distribution of BM_%B of live is the same across categories of Treatment Group.	21.01	16.15	0.77	Independent-Samples Mann-Whitney U Test	0.0031	Reject the null hypothesis.	0.0093		1	The distribution of BM_%B of live is the same across categories of Treatment Group.	21.56	17.91	0.83	Independent-Samples Mann-Whitney U Test	0.1821	Retain the null hypothesis.	0.3035		1	The distribution of BM_%B of live is the same across categories of Treatment Group.	20.52	14.39	0.7	Independent-Samples Mann-Whitney U Test	0.0051	Reject the null hypothesis.	0.019125
2	The distribution of BM_%T of live is the same across categories of Treatment Group.	0.79	0.93	1.17	Independent-Samples Mann-Whitney U Test	0.3221	Retain the null hypothesis.	0.536833		2	The distribution of BM_%T of live is the same across categories of Treatment Group.	0.83	1.07	1.28	Independent-Samples Mann-Whitney U Test	0.1131	Retain the null hypothesis.	0.28275		2	The distribution of BM_%T of live is the same across categories of Treatment Group.	0.76	0.79	1.04	Independent-Samples Mann-Whitney U Test	0.8531	Retain the null hypothesis.	0.8531
3	The distribution of BM_%Myeloid of live is the same across categories of Treatment Group.	54.78	60.91	1.11	Independent-Samples Mann-Whitney U Test	0.0021	Reject the null hypothesis.	0.007875		3	The distribution of BM_%Myeloid of live is the same across categories of Treatment Group.	54.17	57.6	1.06	Independent-Samples Mann-Whitney U Test	0.0951	Retain the null hypothesis.	0.28275		3	The distribution of BM_%Myeloid of live is the same across categories of Treatment Group.	55.33	64.21	1.16	Independent-Samples Mann-Whitney U Test	0.0031	Reject the null hypothesis.	0.019125
4	The distribution of Sp_%B of live is the same across categories of Treatment Group.	44.74	31.31	0.7	Independent-Samples Mann-Whitney U Test	0.0001	Reject the null hypothesis.	0.00075		4	The distribution of Sp_%B of live is the same across categories of Treatment Group.	43.42	31.42	0.72	Independent-Samples Mann-Whitney U Test	0.0351	Reject the null hypothesis.	0.26325		4	The distribution of Sp_%B of live is the same across categories of Treatment Group.	45.92	31.21	0.68	Independent-Samples Mann-Whitney U Test	0.0011	Reject the null hypothesis.	0.0165
5	The distribution of Sp_%T of live is the same across categories of Treatment Group.	43.87	58.8	1.34	Independent-Samples Mann-Whitney U Test	0.0001	Reject the null hypothesis.	0.00075		5	The distribution of Sp_%T of live is the same across categories of Treatment Group.	44.97	59.25	1.32	Independent-Samples Mann-Whitney U Test	0.0281	Reject the null hypothesis.	0.26325		5	The distribution of Sp_%T of live is the same across categories of Treatment Group.	42.89	58.35	1.36	Independent-Samples Mann-Whitney U Test	0.0051	Reject the null hypothesis.	0.019125
6	The distribution of Sp_%Myeloid of live is the same across categories of Treatment Group.	6.04	6.05	1	Independent-Samples Mann-Whitney U Test	1.0001	Retain the null hypothesis.	1		6	The distribution of Sp_%Myeloid of live is the same across categories of Treatment Group.	5.87	6.05	1.03	Independent-Samples Mann-Whitney U Test	0.8421	Retain the null hypothesis.	1		6	The distribution of Sp_%Myeloid of live is the same across categories of Treatment Group.	6.19	6.05	0.98	Independent-Samples Mann-Whitney U Test	0.7961	Retain the null hypothesis.	0.8531
7	The distribution of PB_%B of live is the same across categories of Treatment Group.	15.5	15.45	1	Independent-Samples Mann-Whitney U Test	0.6271	Retain the null hypothesis.	0.855136		7	The distribution of PB_%B of live is the same across categories of Treatment Group.	15.83	13.86	0.88	Independent-Samples Mann-Whitney U Test	0.1561	Retain the null hypothesis.	0.3035		7	The distribution of PB_%B of live is the same across categories of Treatment Group.	15.2	17.04	1.12	Independent-Samples Mann-Whitney U Test	0.6311	Retain the null hypothesis.	0.8531
8	The distribution of PB_%T of live is the same across categories of Treatment Group.	61.6	66.28	1.08	Independent-Samples Mann-Whitney U Test	0.0301	Reject the null hypothesis.	0.07525		8	The distribution of PB_%T of live is the same across categories of Treatment Group.	63.69	68.8	1.08	Independent-Samples Mann-Whitney U Test	0.1011	Retain the null hypothesis.	0.28275		8	The distribution of PB_%T of live is the same across categories of Treatment Group.	59.93	63.76	1.06	Independent-Samples Mann-Whitney U Test	0.1431	Retain the null hypothesis.	0.306643
9	The distribution of PB_%Myeloid of live is the same across categories of Treatment Group.	19.76	13.98	0.71	Independent-Samples Mann-Whitney U Test	0.0011	Reject the null hypothesis.	0.0055		9	The distribution of PB_%Myeloid of live is the same across categories of Treatment Group.	18.16	12.89	0.71	Independent-Samples Mann-Whitney U Test	0.0551	Reject the null hypothesis.	0.2755		9	The distribution of PB_%Myeloid of live is the same across categories of Treatment Group.	21.05	15.08	0.72	Independent-Samples Mann-Whitney U Test	0.0151	Reject the null hypothesis.	0.0453
10	The distribution of 3w body weight(g) is the same across categories of Treatment Group.	13.84	13.94	1.01	Independent-Samples Mann-Whitney U Test	0.8131	Retain the null hypothesis.	0.92475		10	The distribution of 3w body weight(g) is the same across categories of Treatment Group.	13.51	13.56	1	Independent-Samples Mann-Whitney U Test	1.0001	Retain the null hypothesis.	1		10	The distribution of 3w body weight(g) is the same across categories of Treatment Group.	14.13	14.32	1.01	Independent-Samples Mann-Whitney U Test	0.8531	Retain the null hypothesis.	0.8531
11	The distribution of w5_WBC is the same across categories of Treatment Group.	7.82	7.54	0.96	Independent-Samples Mann-Whitney U Test	0.8631	Retain the null hypothesis.	0.92475		11	The distribution of w5_WBC is the same across categories of Treatment Group.	7.83	6.67	0.85	Independent-Samples Mann-Whitney U Test	0.2431	Retain the null hypothesis.	0.36465		11	The distribution of w5_WBC is the same across categories of Treatment Group.	7.81	8.5	1.09	Independent-Samples Mann-Whitney U Test	0.1821	Retain the null hypothesis.	0.341438
12	The distribution of w5_NE is the same across categories of Treatment Group.	1.51	1.3	0.86	Independent-Samples Mann-Whitney U Test	0.1721	Retain the null hypothesis.	0.322688		12	The distribution of w5_NE is the same across categories of Treatment Group.	1.4	1.11	0.79	Independent-Samples Mann-Whitney U Test	0.1821	Retain the null hypothesis.	0.3035		12	The distribution of w5_NE is the same across categories of Treatment Group.	1.62	1.51	0.93	Independent-Samples Mann-Whitney U Test	0.7201	Retain the null hypothesis.	0.8531
13	The distribution of w5_RBC is the same across categories of Treatment Group.	8.96	8.7	0.97	Independent-Samples Mann-Whitney U Test	0.1341	Retain the null hypothesis.	0.287357		13	The distribution of w5_RBC is the same across categories of Treatment Group.	8.72	8.59	0.98	Independent-Samples Mann-Whitney U Test	0.9051	Retain the null hypothesis.	1		13	The distribution of w5_RBC is the same across categories of Treatment Group.	9.18	8.81	0.96	Independent-Samples Mann-Whitney U Test	0.0431	Reject the null hypothesis.	0.10775
14	The distribution of w5_HGB is the same across categories of Treatment Group.	12.53	12.55	1	Independent-Samples Mann-Whitney U Test	0.7921	Retain the null hypothesis.	0.92475		14	The distribution of w5_HGB is the same across categories of Treatment Group.	12.37	12.36	1	Independent-Samples Mann-Whitney U Test	1.0001	Retain the null hypothesis.	1		14	The distribution of w5_HGB is the same across categories of Treatment Group.	12.68	12.73	1	Independent-Samples Mann-Whitney U Test	0.6311	Retain the null hypothesis.	0.8531
15	The distribution of w5_MCV is the same across categories of Treatment Group.	55.08	55.14	1	Independent-Samples Mann-Whitney U Test	0.5311	Retain the null hypothesis.	0.79665		15	The distribution of w5_MCV is the same across categories of Treatment Group.	55.5	55.41	1	Independent-Samples Mann-Whitney U Test	0.6611	Retain the null hypothesis.	0.9015		15	The distribution of w5_MCV is the same across categories of Treatment Group.	54.71	54.87	1	Independent-Samples Mann-Whitney U Test	0.6841	Retain the null hypothesis.	0.8531
Asymptotic significances are displayed. The significance level is .05.										Asymptotic significances are displayed. The significance level is .05.										Asymptotic significances are displayed. The significance level is .05.
1Exact significance is displayed for this test.										1Exact significance is displayed for this test.										1Exact significance is displayed for this test.

## Sheet: Raw_Data_Added parameters
Table S2. Hematologic parameters in THS and control treated mice.
Sample_ID	Dam's cage#	Sex	TreatmentGroup	BM_IgKBoflive	BM_IgKBoflive_A	BM_CD4Toflive	BM_CD8Toflive	BM_Neutoflive	BM_Monooflive	Sp_IgKBoflive	Sp_IgKBoflive_A	Sp_CD4Toflive	Sp_CD8Toflive	Sp_Neutoflive	Sp_Monooflive	PB_IgKBoflive	PB_IgKBoflive_A	PB_CD4Toflive	PB_CD8Toflive	PB_Neutoflive	PB_Monooflive
10	3259008	F	Control	11.3	2.29	0.28	0.12	57	2.22	2.81	33.5	37.7	8.04	6.79	1.13	1.04	12.5	47	12.7	19.9	1.85
14	3259009	F	Control	18.8	4.09	0.26	0.15	48	2.61	2.61	34.2	39	10.3	4	1.54	1.6	11.9	51.5	16.6	14.1	2.43
18	3259010	F	Control	17.4	4.43	0.41	0.21	50.5	2.28	3.74	21.1	50.3	13.5	4.7	1.49	3.22	14	44.4	13	11.6	3.01
38	3259031	F	Control	16.8	3.48	0.57	0.42	59.8	0.58	2.06	38.9	35.4	10.7	4.3	0.63	2.01	12.8	50.7	15.1	14.2	1.47
42	3266091	F	Control	19	4.69	0.45	0.25	50	0.67	2.06	39.1	41.9	8.44	2.27	1	1.45	15.9	50.1	17.2	7.33	1.77
46	3266110	F	Control	17.5	3.76	0.2	0.17	57.7	0.8	2.45	50.1	25.2	8.17	7.31	0.73	1.04	11.1	45.2	13.5	23.1	1.68
52	3266117	F	Control	23.7	4.7	0.31	0.2	45.9	1.2	2.75	39.9	34.4	8.65	4.87	0.83	1.2	10.3	51	14.6	15.9	1.34
54	3266122	F	Control	19.6	4.43	0.25	0.18	55.9	0.52	3.45	55.3	25.8	5.4	3.71	0.58	1.87	14.9	39.1	15	23.9	1.88
62	3266124	F	Control	14.2	3.15	0.27	0.23	47.8	4.5			20.5	3.66	6.08	1.07	5.41	19.8					Note regarding missing data: Spleen B cell subsets were not obtained from this mouse. Peripheral blood T and myeloid cell percentages in this mouse were excluded as outliers (see note in Tab: Raw_Data_15 parameters).
2	3266129	F	THS	18.2	3.84	0.25	0.22	59.6	1.11	2.06	32.7	45.7	10.8	3.97	1.07	3.97	8.24	39.6	18.8	9.47	3.83
4	3266132	F	THS	16	3.36	0.33	0.2	42.7	4.48	2.41	33.5	40.4	7.47	3.14	2.47	1.31	11.4	53.6	13	12.2	4.53
6	3259032	F	THS	10.4	2.01	0.39	0.28	50.7	1.87	1.67	33.9	45	8.5	2.78	1.24	2.83	23.8	33.9	17.5	10.3	2.78
8	3318281	F	THS	22.4	4.43	0.28	0.25	51.1	1.91	2.8	41.4	35.7	7.83	5.25	1.4	0.72	8.8	53.9	14.9	14.4	2.48
16	3318289	F	THS	8.47	3.15	0.25	0.18	61.7	2.68	3.64	31.9	46.6	8.05	4.18	2.48	2.15	16.4	46.7	14.4	16	3.05
20	3318301	F	THS	6.66	2.04	0.25	0.26	57.2	3.01	1.92	48.2	29.2	6.32	2.5	1.4	1.17	7.59	59.1	11.9	9.52	2.73
22	3347715	F	THS	14	3.83	0.54	0.44	56.1	3.9	2.29	11.4	53.9	18.1	4.44	2.19	2.15	11.2	57.6	15.2	7.12	3.19
24	3347720	F	THS	16	3.21	0.42	0.27	56.9	3.93	3.2	12.1	54.3	16.4	6.39	2.09	1.76	13.3	58.6	14.9	3.03	3.02
26	3347717	F	THS	13.7	3.27	0.55	0.37	58.9	4.85	2.66	8.29	54.1	20.6	6.27	2	1.19	9.65	60.1	13.2	7.25	1.48
36	3347741	F	THS	18.8	5.23	0.66	0.73	53	1.39	3.64	34.5	41.2	11	3.36	1.99	1.93	9.08	56.2	17.7	11.3	1.51
9	3259008	M	Control	14.4	3.07	0.32	0.19	58.8	1.55	3.94	49.4	24.8	3.7	4.82	0.97	1.46	16.2	47.1	9.19	17.8	2.38
11	3259009	M	Control	16	2.67	0.21	0.12	46.1	2.31	3.26	34.8	37.5	8.4	3.49	1.29	2.49	18.1	35.9	17.4	18	3.72
13	3259010	M	Control	17.4	4.38	0.26	0.13	52.4	2.31	4.35	36.8	38.9	9.8	4.12	1.86	2.42	15.4	40.5	14.1	21.1	3.43
17	3259031	M	Control	15.7	3.97	0.26	0.2	60.5	1.77	3.78	33.9	39.1	12.1	4.46	1.21	3	12.1	46.6	11.6	16.2	2.38
37	3266091	M	Control	15.5	3.76	0.29	0.23	55.2	0.88	2.2	40.1	37.8	7.97	3.79	1	1.4	12.5	50.9	13.1	16.4	0.99
41	3266109	M	Control	17.9	3.47	0.39	0.25	58.5	0.53	2.13	44.7	37.3	6.26	4.35	0.74	1.41	15	48.3	11	18.7	1.17
45	3266110	M	Control	20.2	3.96	0.14	0.093	55.1	1.19	3.34	48.4	27	8.49	5.65	0.69	0.88	9.85	45	15.5	22.5	1.73
51	3266117	M	Control	19	1.05	0.2	0.15	53	1.37	3.03	38	34.6	9.13	5.77	1.14	0.84	5.96	46.8	19	21.7	1.36
53	3266122	M	Control	21.8	4.04	0.23	0.17	48	1.36	2.41	54.9	27.1	6.14	5.96	0.59	1.03	15.9	47.2	16.7	12.4	2.08
61	3266124	M	Control	13.3	2.99	0.27	0.25	45.4	7.86	6.45	42.3	27.1	6.11	8.94	1.21	2.4	13.6	33.9	14.2	23.9	3.02
1	3266129	M	THS	17.1	3.58	0.19	0.15	59.8	1.25	1.99	30.1	48.2	8.35	3.9	1.37	1.88	14.2	48.2	19.2	7.23	4.16
3	3266132	M	THS	12.4	2.53	0.21	0.13	50.6	7.83	1.74	36	41.6	8.79	2.67	1.97	1.24	10.3	54.4	15.4	9.76	4.35
5	3259032	M	THS	10.1	1.62	0.34	0.22	63.4	1.38	1.88	36	42.2	8.59	3.5	1.19	1.5	22.4	35.3	16.5	16.6	2.69
7	3318281	M	THS	18.4	3.67	0.22	0.19	56.1	1.44	3.51	37.7	39.1	7.25	5.36	1.37	1.06	12.7	50	13.9	16.4	2.17
15	3318289	M	THS	10.6	2.6	0.15	0.12	65.3	2.56	2.68	37.4	39	7.21	4.32	1.68	1.63	13	41.7	8.69	22.9	3.48
19	3318301	M	THS	12.1	3.34	0.24	0.12	53.2	2.19	2.31	44	28.2	7.08	5.76	2	1.22	20.1	42.9	11.6	16.9	2.52
21	3347715	M	THS	8.4	1.9	0.58	0.45	63.5	4.09	2.11	7.12	62.9	17.3	2.62	1.76	1.66	19	51.7	13.2	9.16	2.46
23	3347720	M	THS	8.48	2.21	0.33	0.27	68.7	2.39	4.26	12.4	52.3	17.7	5.55	2.01	1.91	14.8	53	13.4	9.61	3.41
25	3347717	M	THS	9.34	1.99	0.22	0.095	71.2	2.91	3.7	10.5	56.1	15.4	6.9	1.76	1.11	13.8	53	12.1	4.25	2.47
35	3347741	M	THS	10.1	3.2	0.35	0.42	63.5	1.57	4.46	31.9	38.6	8.7	3.47	1.56	2.56	14.4	51.1	12.7	8.66	1.78

## Sheet: Analysis_ Added parameters
Hypothesis Test Summary									Hypothesis Test Summary									Hypothesis Test Summary
All mice	Null Hypothesis	Mean Control	Mean THS	Ratio (THS/Control)	Test	Sig.	Decision		FEMALE	Null Hypothesis	Mean Control	Mean THS	Ratio (THS/Control)	Test	Sig.	Decision		MALE	Null Hypothesis	Mean Control	Mean THS	Ratio (THS/Control)	Test	Sig.	Decision
1	The distribution of BM_%IgK-B of live is the same across categories of Treatment Group.	17.3421	13.0825	0.754378	Independent-Samples Mann-Whitney U Test	0.0021	Reject the null hypothesis.		1	The distribution of BM_%IgK-B of live is the same across categories of Treatment Group.	17.5889	14.463	0.82228	Independent-Samples Mann-Whitney U Test	0.0951	Retain the null hypothesis.		1	The distribution of BM_%IgK-B of live is the same across categories of Treatment Group.	17.12	11.702	0.683528	Independent-Samples Mann-Whitney U Test	0.0031	Reject the null hypothesis.
2	The distribution of BM_%IgK+B of live is the same across categories of Treatment Group.	3.59895	3.0505	0.847609	Independent-Samples Mann-Whitney U Test	0.0381	Reject the null hypothesis.		2	The distribution of BM_%IgK+B of live is the same across categories of Treatment Group.	3.89111	3.437	0.883295	Independent-Samples Mann-Whitney U Test	0.2431	Retain the null hypothesis.		2	The distribution of BM_%IgK+B of live is the same across categories of Treatment Group.	3.336	2.664	0.798561	Independent-Samples Mann-Whitney U Test	0.0521	Retain the null hypothesis.
3	The distribution of BM_%CD4+T of live is the same across categories of Treatment Group.	0.293158	0.3375	1.15126	Independent-Samples Mann-Whitney U Test	0.5311	Retain the null hypothesis.		3	The distribution of BM_%CD4+T of live is the same across categories of Treatment Group.	0.333333	0.392	1.176	Independent-Samples Mann-Whitney U Test	0.5491	Retain the null hypothesis.		3	The distribution of BM_%CD4+T of live is the same across categories of Treatment Group.	0.257	0.283	1.10117	Independent-Samples Mann-Whitney U Test	0.9121	Retain the null hypothesis.
4	The distribution of BM_%CD8+T of live is the same across categories of Treatment Group.	0.195421	0.26825	1.37268	Independent-Samples Mann-Whitney U Test	0.0891	Retain the null hypothesis.		4	The distribution of BM_%CD8+T of live is the same across categories of Treatment Group.	0.214444	0.32	1.49223	Independent-Samples Mann-Whitney U Test	0.0281	Reject the null hypothesis.		4	The distribution of BM_%CD8+T of live is the same across categories of Treatment Group.	0.1783	0.2165	1.21425	Independent-Samples Mann-Whitney U Test	0.8531	Retain the null hypothesis.
5	The distribution of BM_%Neut of live is the same across categories of Treatment Group.	52.9263	58.16	1.09889	Independent-Samples Mann-Whitney U Test	0.0101	Reject the null hypothesis.		5	The distribution of BM_%Neut of live is the same across categories of Treatment Group.	52.5111	54.79	1.0434	Independent-Samples Mann-Whitney U Test	0.2781	Retain the null hypothesis.		5	The distribution of BM_%Neut of live is the same across categories of Treatment Group.	53.3	61.53	1.15441	Independent-Samples Mann-Whitney U Test	0.0091	Reject the null hypothesis.
6	The distribution of BM_%Mono of live is the same across categories of Treatment Group.	1.92158	2.837	1.47639	Independent-Samples Mann-Whitney U Test	0.0131	Reject the null hypothesis.		6	The distribution of BM_%Mono of live is the same across categories of Treatment Group.	1.70889	2.913	1.70462	Independent-Samples Mann-Whitney U Test	0.0651	Retain the null hypothesis.		6	The distribution of BM_%Mono of live is the same across categories of Treatment Group.	2.113	2.761	1.30667	Independent-Samples Mann-Whitney U Test	0.1231	Retain the null hypothesis.
7	The distribution of Sp_%IgK-B of live is the same across categories of Treatment Group.	3.15667	2.7465	0.870063	Independent-Samples Mann-Whitney U Test	0.1671	Retain the null hypothesis.		7	The distribution of Sp_%IgK-B of live is the same across categories of Treatment Group.	2.74125	2.629	0.959052	Independent-Samples Mann-Whitney U Test	0.6331	Retain the null hypothesis.		7	The distribution of Sp_%IgK-B of live is the same across categories of Treatment Group.	3.489	2.864	0.820866	Independent-Samples Mann-Whitney U Test	0.2471	Retain the null hypothesis.
8	The distribution of Sp_%IgK+B of live is the same across categories of Treatment Group.	40.8556	28.5505	0.698816	Independent-Samples Mann-Whitney U Test	0.0011	Reject the null hypothesis.		8	The distribution of Sp_%IgK+B of live is the same across categories of Treatment Group.	39.0125	28.789	0.737943	Independent-Samples Mann-Whitney U Test	0.0831	Retain the null hypothesis.		8	The distribution of Sp_%IgK+B of live is the same across categories of Treatment Group.	42.33	28.312	0.66884	Independent-Samples Mann-Whitney U Test	0.0091	Reject the null hypothesis.
9	The distribution of Sp_%CD4+T of live is the same across categories of Treatment Group.	33.7579	44.715	1.32458	Independent-Samples Mann-Whitney U Test	0.0001	Reject the null hypothesis.		9	The distribution of Sp_%CD4+T of live is the same across categories of Treatment Group.	34.4667	44.61	1.29429	Independent-Samples Mann-Whitney U Test	0.0221	Reject the null hypothesis.		9	The distribution of Sp_%CD4+T of live is the same across categories of Treatment Group.	33.12	44.82	1.35326	Independent-Samples Mann-Whitney U Test	0.0011	Reject the null hypothesis.
10	The distribution of Sp_%CD8+T of live is the same across categories of Treatment Group.	8.15579	11.072	1.35756	Independent-Samples Mann-Whitney U Test	0.0891	Retain the null hypothesis.		10	The distribution of Sp_%CD8+T of live is the same across categories of Treatment Group.	8.54	11.507	1.34742	Independent-Samples Mann-Whitney U Test	0.3561	Retain the null hypothesis.		10	The distribution of Sp_%CD8+T of live is the same across categories of Treatment Group.	7.81	10.637	1.36197	Independent-Samples Mann-Whitney U Test	0.1901	Retain the null hypothesis.
11	The distribution of Sp_%Neut of live is the same across categories of Treatment Group.	5.02	4.3165	0.859861	Independent-Samples Mann-Whitney U Test	0.1341	Retain the null hypothesis.		11	The distribution of Sp_%Neut of live is the same across categories of Treatment Group.	4.89222	4.228	0.864229	Independent-Samples Mann-Whitney U Test	0.3561	Retain the null hypothesis.		11	The distribution of Sp_%Neut of live is the same across categories of Treatment Group.	5.135	4.405	0.857838	Independent-Samples Mann-Whitney U Test	0.2471	Retain the null hypothesis.
12	The distribution of Sp_%Mono of live is the same across categories of Treatment Group.	1.03684	1.75	1.68782	Independent-Samples Mann-Whitney U Test	0.0001	Reject the null hypothesis.		12	The distribution of Sp_%Mono of live is the same across categories of Treatment Group.	1	1.833	1.833	Independent-Samples Mann-Whitney U Test	0.0021	Reject the null hypothesis.		12	The distribution of Sp_%Mono of live is the same across categories of Treatment Group.	1.07	1.667	1.55794	Independent-Samples Mann-Whitney U Test	0.0021	Reject the null hypothesis.
13	The distribution of PB_%IgK-B of live is the same across categories of Treatment Group.	1.90368	1.7475	0.917957	Independent-Samples Mann-Whitney U Test	0.9451	Retain the null hypothesis.		13	The distribution of PB_%IgK-B of live is the same across categories of Treatment Group.	2.09333	1.918	0.916242	Independent-Samples Mann-Whitney U Test	0.9051	Retain the null hypothesis.		13	The distribution of PB_%IgK-B of live is the same across categories of Treatment Group.	1.733	1.577	0.909983	Independent-Samples Mann-Whitney U Test	1.0001	Retain the null hypothesis.
14	The distribution of PB_%IgK+B of live is the same across categories of Treatment Group.	13.5689	13.708	1.01025	Independent-Samples Mann-Whitney U Test	0.7081	Retain the null hypothesis.		14	The distribution of PB_%IgK+B of live is the same across categories of Treatment Group.	13.6889	11.946	0.872679	Independent-Samples Mann-Whitney U Test	0.1331	Retain the null hypothesis.		14	The distribution of PB_%IgK+B of live is the same across categories of Treatment Group.	13.461	15.47	1.14925	Independent-Samples Mann-Whitney U Test	0.4811	Retain the null hypothesis.
15	The distribution of PB_%CD4+T of live is the same across categories of Treatment Group.	45.6222	50.03	1.09661	Independent-Samples Mann-Whitney U Test	0.0171	Reject the null hypothesis.		15	The distribution of PB_%CD4+T of live is the same across categories of Treatment Group.	47.375	51.93	1.09615	Independent-Samples Mann-Whitney U Test	0.0831	Retain the null hypothesis.		15	The distribution of PB_%CD4+T of live is the same across categories of Treatment Group.	44.22	48.13	1.08842	Independent-Samples Mann-Whitney U Test	0.0751	Retain the null hypothesis.
16	The distribution of PB_%CD8+T of live is the same across categories of Treatment Group.	14.4161	14.4095	0.999541	Independent-Samples Mann-Whitney U Test	0.9191	Retain the null hypothesis.		16	The distribution of PB_%CD8+T of live is the same across categories of Treatment Group.	14.7125	15.15	1.02974	Independent-Samples Mann-Whitney U Test	0.6961	Retain the null hypothesis.		16	The distribution of PB_%CD8+T of live is the same across categories of Treatment Group.	14.179	13.669	0.964031	Independent-Samples Mann-Whitney U Test	0.6311	Retain the null hypothesis.
17	The distribution of PB_%Neut of live is the same across categories of Treatment Group.	17.7072	11.103	0.627032	Independent-Samples Mann-Whitney U Test	0.0001	Reject the null hypothesis.		17	The distribution of PB_%Neut of live is the same across categories of Treatment Group.	16.2538	10.059	0.618873	Independent-Samples Mann-Whitney U Test	0.0271	Reject the null hypothesis.		17	The distribution of PB_%Neut of live is the same across categories of Treatment Group.	18.87	12.147	0.64372	Independent-Samples Mann-Whitney U Test	0.0111	Reject the null hypothesis.
18	The distribution of PB_%Mono of live is the same across categories of Treatment Group.	2.09389	2.9045	1.38713	Independent-Samples Mann-Whitney U Test	0.0031	Reject the null hypothesis.		18	The distribution of PB_%Mono of live is the same across categories of Treatment Group.	1.92875	2.86	1.48283	Independent-Samples Mann-Whitney U Test	0.0271	Reject the null hypothesis.		18	The distribution of PB_%Mono of live is the same across categories of Treatment Group.	2.226	2.949	1.3248	Independent-Samples Mann-Whitney U Test	0.0751	Retain the null hypothesis.
Asymptotic significances are displayed. The significance level is .05.									Asymptotic significances are displayed. The significance level is .05.									Asymptotic significances are displayed. The significance level is .05.
1Exact significance is displayed for this test.									1Exact significance is displayed for this test.									1Exact significance is displayed for this test.
