# Supplementary material for: In utero and early-life exposure to thirdhand smoke causes profound changes to the immune system
Source: Clin Sci (Lond). 2021 Apr 23;135(8):1053–63. doi: 10.1042/CS20201498 (PMC8086195; doi:10.1042/CS20201498)
Supplement: Supplementary Tables S1-S4 [file CS-2020-1498_supp.zip › CS-2020-1498_suppST3.xlsx]

## Sheet: Sheet1
Table S3. Cancer incidence in bone marrow recipient mice of THS and control treated donor mice.
Donor Sample ID	Dam's cage#	DonorSex	Group	Days to disease	Cancer event	Leukemia/Lymphoma event	Solid tumor event
1	3259008	M	THS	161	1	1	0
2	3259008	F	THS	137	1	1	0
3	3259009	M	THS	200	1	0	1
4	3259009	F	THS	195	1	1	0
5	3259010	M	THS	168	1	1	0
6	3259010	F	THS	133	0	0	0
7	3259031	M	THS	191	1	1	0
8	3259031	F	THS	255	0	0	0
9	3266091	M	Control	196	1	0	1
10	3266091	F	Control	116	1	1	0
11	3266109	M	Control	181	1	1	0
11	3266109	M	Control	287	1	0	1
13	3266110	M	Control	195	1	1	0
14	3266110	F	Control	126	1	1	0
15	3266117	M	THS	210	1	1	0
16	3266117	F	THS	178	1	1	0
17	3266122	M	Control	232	1	1	0
18	3266122	F	Control	108	1	1	0
19	3266124	M	THS	227	1	1	0
20	3266124	F	THS	136	1	0	1
21	3266129	M	THS	202	1	1	0
22	3266129	F	THS	208	1	0	1
23	3266132	M	THS	113	1	1	0
24	3266132	F	THS	186	0	0	0
25	3259032	M	THS	202	1	0	1
26	3259032	F	THS	225	0	0	0
27	3259055	M	Control	101	1	1	0
28	3259055	F	Control	179	1	1	0
29	3318077	M	Control	157	1	1	0
30	3318077	F	Control	159	1	1	0
31	3318279	M	Control	191	1	1	0
32	3318280	F	Control	143	1	1	0
33	3318280	M	Control	154	1	1	0
34	3318280	F	Control	141	1	1	0
35	3318281	M	THS	165	1	1	0
36	3318281	F	THS	260	1	1	0
37	3318289	M	Control	117	1	1	0
38	3318289	F	Control	164	1	1	0
39	3318302	M	THS	234	1	1	0
40	3318302	F	THS	365	0	0	0
41	3318301	M	Control	128	1	1	0
42	3318301	F	Control	276	1	1	1
43	3318318	M	THS	203	1	0	1
44	3318318	F	THS	365	0	0	0
45	3347715	M	Control	303	1	0	1
46	3347715	F	Control	214	1	0	1
48	3347716	F	THS	233	1	0	1
49	3347718	M	THS	246	1	0	1
50	3347718	F	THS	116	1	1	0
51	3347720	M	Control	218	1	1	0
52	3347720	F	Control	193	1	1	0
53	3347717	M	Control	131	1	1	0
54	3347717	M	Control	230	1	1	0
55	3347714	M	THS	166	1	0	1
56	3347714	F	THS	119	1	1	0
58	3347719	F	THS	131	1	1	0
59	3347721	M	THS	287	1	0	1
60	3347721	F	THS	133	1	1	0
61	3347741	M	Control	167	1	1	0
62	3347741	F	Control	151	1	1	0
63	3347743	M	Control	185	0	0	0
64	3347743	F	Control	211	0	0	0
Note: 1 control animal was found to have both leukemia/lymphoma and a solid tumor.			Events Total		54	41	14
Note: 2 control animals were euthanised with no cancer identified.			Events Control		28	24	5
Note: 6 THS animals were euthanised with no cancer identified.			Events THS		26	17	9
