# Supplementary material for: In utero and early-life exposure to thirdhand smoke causes profound changes to the immune system
Source: Clin Sci (Lond). 2021 Apr 23;135(8):1053–63. doi: 10.1042/CS20201498 (PMC8086195; doi:10.1042/CS20201498)
Supplement: Supplementary Tables S1-S4 [file CS-2020-1498_supp.zip › CS-2020-1498_suppST4.xlsx]

## Sheet: Sheet1
Table S4. Reagents: Antibodies
Marker	Fluorophore	Dilution	Clone	Vendor	Catalog Number
B220	PerCp-Cy5.5	1/100	RA3-6B2	Invitrogen	45-0452-82
IgK	AF700	1/400	187.1	BD Biosciences	561351
CD19	PE-CF594	1/100	1D3	BioLegend	562291
CD3	PE	1/100	17A2	BD Biosciences	100206
CD4	PacBlue	1/100	RM4-5	Invitrogen	558107
CD8	PE-Cy5	1/333	53-6.7	BD Biosciences	15-0081-81
CD11b	PE-Cy7	1/100	M1/70	BD Biosciences	552850
Gr-1	APC-Cy7	1/400	RM6-8C5	BD Biosciences	557661
CD45.1	FITC	1/100	A20	BioLegend	110706
CD45.2	APC	1/100	104	TONBO Bioscience	2004534-0100
